# Supplementary material for: Chemo-Ultrasonication Rehabilitation of Thin-Film Composite Ultrapure Water Membrane for Spent Dialysate Recovery
Source: Membranes (Basel). 2025 Nov 14;15(11):340. doi: 10.3390/membranes15110340 (PMC12654157; doi:10.3390/membranes15110340)
Supplement: Supplementary file 1 [file membranes-15-00340-s001.zip]

Archive with 1 entries (1 files):
- membranes-3946770-supplementary.pdf
